# Supplementary material for: Genetic predisposition to neural crest-derived tumors: revisiting the role of KIF1B
Source: Endocr Connect. 2020 Oct 8;9(10):1042–50. doi: 10.1530/EC-20-0460 (PMC7707833; doi:10.1530/EC-20-0460)
Supplement: TableS1 - List of the tissue samples from the proband III-1 analyzed by SnapShot to identify a LOH [file supplementary_table_1.xlsx]

## Sheet: Feuil 1
	TableS1 - List of the tissue samples from the proband III-1 analyzed by SnapShot to identify a LOH
		Candidates for sarcoma			Candidates for PPC/PGL		Suscept.genes for PCC/PGL
		TMEM214	RIPK3	TFAP2E	KLHL7	PKM	MAX
		c.787G>A	c.1264C>T	c.1087C>T	c.1319G>A	c.14C>G	c.145T>C
Tissue samples of patient III-1	Left PCC (2003)	NI		NI	no LOH	NI	no LOH
	Right PCC (1997)				NI	NI	NI
	Leiomyosarcoma (LMS) of the mesosigmoide (2003)	NI		no LOH
	cutaneous metastasis of the LMS (2014)	NI		no LOH
	parietal metastasis of the LMS (2018)	LOH		no LOH
	peritoneal metastasis of the LMS (2018)	LOH		no LOH
	Uterine leiomyoma (2018)	no LOH	NI	LOH
	Hepato-carcinoma (2017)	NI		no LOH
	Footnotes: LOH, Loss of the Wild Type allele, NI: not interpretable,
