# Supplementary material for: Genetic predisposition to neural crest-derived tumors: revisiting the role of KIF1B
Source: Endocr Connect. 2020 Oct 8;9(10):1042–50. doi: 10.1530/EC-20-0460 (PMC7707833; doi:10.1530/EC-20-0460)
Supplement: Table S2- List of the VUS identified by NGS in 3 separate fragments from the left PCC of the proband III-1 [file supplementary_table_2.xlsx]

## Sheet: Feuil1
Table S2- List of the VUS identified by NGS in 3 separate fragments from the left PCC of the proband III-1
Gene Name	Mutation type	Nucleotide	Protein	Fragment A		Fragment B		Fragment C
				Depth of coverage	VAF (%)	Depth of coverage	VAF (%)	Depth of coverage	VAF (%)
ATM	missense_variant	c.1810C>T	p.Pro604Ser	250	57.6	257	54.09	249	63.05
GNA11	missense_variant	c.508T>A	p.Leu170Met	210	1.43	207	0.97	179	5.03
HNF1A	frameshift_variant	c.872delC	p.Pro291fs	247	50.61	250	44.62	254	45.28
JAK3	missense_variant	c.2164G>A	p.Val722Ile	257	48.64	257	51.36	257	47.86
KIT	missense_variant	c.1621A>C	p.Met541Leu	279	54.12	275	50.18	275	48.36
PIK3CA	frameshift_variant	c.3095delA	p.Glu1032fs	272	5.88	273	4.4	263	3.8
